# Supplementary material for: Feathered Lectures—Evidence of Perceptual Factors on Social Learning in Kea Parrots (Nestor notabilis)
Source: Animals (Basel). 2024 May 31;14(11):1651. doi: 10.3390/ani14111651 (PMC11171027; doi:10.3390/ani14111651)
Supplement: Supplementary file 1 [file animals-14-01651-s001.zip]

Archive with 5 entries (4 files):
- animals-3000778-supplementary/Supplementary Materials final/
- animals-3000778-supplementary/Supplementary Materials final/Table S1 Data Set.xlsx
- animals-3000778-supplementary/Supplementary Materials final/Table S2 Subject previous experience.xlsx
- animals-3000778-supplementary/Supplementary Materials final/Video S1 Demonstration Trial.mp4
- animals-3000778-supplementary/Supplementary Materials final/Video S2 Test Trial.mp4
