# Supplementary material for: Feathered Lectures—Evidence of Perceptual Factors on Social Learning in Kea Parrots (Nestor notabilis)
Source: Animals (Basel). 2024 May 31;14(11):1651. doi: 10.3390/ani14111651 (PMC11171027; doi:10.3390/ani14111651)
Supplement: Supplementary file 1 [file animals-14-01651-s001.zip › animals-3000778-supplementary/Supplementary Materials final/Table S1 Data Set.xlsx]

## Sheet: Sheet1
Subject	Group (T: test, C: control)	Specific control group (CG1, CG2)	Demonstrator identity	Session number	Correct string	Success	session length (sec)	time manipulating red string (sec)	time manipulating blue string (sec)	time manipulating correct string (sec)	relative time manipulating correct string
An	C	CG1	N/A	1	Red	0	122.8	5.6	2.6	5.6	0.0456026
An	C	CG1	N/A	2	Red	0	124.8	0	0	0	0
An	C	CG1	N/A	3	Red	0	120	0	0	0	0
Fy	C	CG1	N/A	1	Red	0	128	5	5	5	0.0390625
Fy	C	CG1	N/A	2	Red	0	121.6	0	0	0	0
Fy	C	CG1	N/A	3	Red	0	124.2	0	0.8	0	0
Jo	C	CG1	N/A	1	Red	1	8.2	1.8	0	1.8	0.219512
Jo	C	CG1	N/A	2	Red	1	31.8	3.8	7	3.8	0.119497
Jo	C	CG1	N/A	3	Red	1	6.4	1.4	0	1.4	0.21875
Od	C	CG1	N/A	1	Red	0	122.8	8.2	2.8	8.2	0.0667752
Od	C	CG1	N/A	2	Red	0	123.4	1.8	0	1.8	0.0145867
Od	C	CG1	N/A	3	Red	0	125.8	1.8	3	1.8	0.0143084
Pu	C	CG1	N/A	1	Red	0	119	1.8	0.6	1.8	0.0151261
Pu	C	CG1	N/A	2	Red	0	122	1.8	0.4	1.8	0.0147541
Pu	C	CG1	N/A	3	Red	0	122.6	4.8	1.4	4.8	0.0391517
Sk	C	CG1	N/A	1	Red	0	122.6	4.2	2.8	4.2	0.0342577
Sk	C	CG1	N/A	2	Red	0	122.8	8.4	20.2	8.4	0.0684039
Sk	C	CG1	N/A	3	Red	0	122.8	16.2	20.2	16.2	0.131922
Fl	C	CG2	N/A	1	Blue	0	121	29.8	12.8	12.8	0.105785
Fl	C	CG2	N/A	2	Blue	0	122	21.2	14.6	14.6	0.119672
Fl	C	CG2	N/A	3	Blue	0	121.4	0	0	0	0
Ho	C	CG2	N/A	1	Blue	0	122.6	0	12.6	12.6	0.102773
Ho	C	CG2	N/A	2	Blue	0	122.8	0.6	0	0	0
Ho	C	CG2	N/A	3	Blue	0	121.4	10.4	1.8	1.8	0.014827
Kr	C	CG2	N/A	1	Blue	0	120.2	7	0	0	0
Kr	C	CG2	N/A	2	Blue	0	121.8	4.4	2.8	2.8	0.0229885
Kr	C	CG2	N/A	3	Blue	0	121.8	26.4	3.2	3.2	0.0262726
Ly	C	CG2	N/A	1	Blue	0	122	28.2	3.6	3.6	0.0295082
Ly	C	CG2	N/A	2	Blue	1	95.2	10.6	2.4	2.4	0.0252101
Ly	C	CG2	N/A	3	Blue	1	22.2	0	11.6	11.6	0.522523
Po	C	CG2	N/A	1	Blue	0	123.4	7.2	12.4	12.4	0.100486
Po	C	CG2	N/A	2	Blue	0	122.6	6.4	2.8	2.8	0.0228385
Po	C	CG2	N/A	3	Blue	0	121	11.2	4.6	4.6	0.0380165
Wy	C	CG2	N/A	1	Blue	0	121.4	2	1	1	0.00823723
Wy	C	CG2	N/A	2	Blue	0	123	0	0	0	0
Wy	C	CG2	N/A	3	Blue	0	121.6	2.4	1.2	1.2	0.00986842
Co	T	N/A	An	1	Red	0	122	9.2	8.8	9.2	0.0754098
Co	T	N/A	An	2	Red	0	123	8	52.8	8	0.0650407
Co	T	N/A	An	3	Red	0	124.2	0.4	0	0.4	0.00322061
Di	T	N/A	An	1	Red	0	85.8	22	33.6	22	0.25641
Di	T	N/A	An	2	Red	1	60	16	11.6	16	0.266667
Di	T	N/A	An	3	Red	1	12.8	5.4	0	5.4	0.421875
Fr	T	N/A	An	1	Red	0	136.4	17	4	17	0.124633
Fr	T	N/A	An	2	Red	1	30	5.6	0	5.6	0.186667
Fr	T	N/A	An	3	Red	1	84.2	9.8	0	9.8	0.11639
Je	T	N/A	An	1	Red	0	121.6	3.2	4.6	3.2	0.0263158
Je	T	N/A	An	2	Red	0	120.2	2.8	3.6	2.8	0.0232945
Je	T	N/A	An	3	Red	0	122	2.2	7.4	2.2	0.0180328
Ro	T	N/A	An	1	Red	1	122.8	11.6	13.6	11.6	0.0944625
Ro	T	N/A	An	2	Red	1	8.8	1.6	0.6	1.6	0.181818
Ro	T	N/A	An	3	Red	1	7	2	0	2	0.285714
Ti	T	N/A	An	1	Red	0	119.8	5.2	0	5.2	0.0434057
Ti	T	N/A	An	2	Red	0	121.2	1.2	1.6	1.2	0.00990099
Ti	T	N/A	An	3	Red	0	124.8	6.4	0.6	6.4	0.0512821
Ke	T	N/A	Sk	1	Red	1	88.8	17.4	0	17.4	0.195946
Ke	T	N/A	Sk	2	Red	1	8.8	2.6	0	2.6	0.295455
Ke	T	N/A	Sk	3	Red	1	9	1.2	1.8	1.2	0.133333
Pa	T	N/A	Sk	1	Red	1	18.2	1.8	3.4	1.8	0.0989011
Pa	T	N/A	Sk	2	Red	1	6.4	1.2	0	1.2	0.1875
Pa	T	N/A	Sk	3	Red	1	7	1.8	0	1.8	0.257143
Pi	T	N/A	Sk	1	Red	1	19.4	4.4	2.6	4.4	0.226804
Pi	T	N/A	Sk	2	Red	1	13.2	3.2	3.4	3.2	0.242424
Pi	T	N/A	Sk	3	Red	1	12.2	2.8	4.2	2.8	0.229508
Pl	T	N/A	Sk	1	Red	0	122.8	7	7	7	0.0570033
Pl	T	N/A	Sk	2	Red	0	121.6	2.8	3.6	2.8	0.0230263
Pl	T	N/A	Sk	3	Red	0	44	13.6	11.2	13.6	0.309091
Pn	T	N/A	Sk	1	Red	0	121.8	19.6	0.8	19.6	0.16092
Pn	T	N/A	Sk	2	Red	0	122.4	4	2	4	0.0326797
Pn	T	N/A	Sk	3	Red	0	122	2	0	2	0.0163934
Sy	T	N/A	Sk	1	Red	0	121.4	4.6	8.8	4.6	0.0378913
Sy	T	N/A	Sk	2	Red	0	122.6	14.4	11.4	14.4	0.117455
Sy	T	N/A	Sk	3	Red	0	124	10.4	5	10.4	0.083871
