# Supplementary material for: Feathered Lectures—Evidence of Perceptual Factors on Social Learning in Kea Parrots (Nestor notabilis)
Source: Animals (Basel). 2024 May 31;14(11):1651. doi: 10.3390/ani14111651 (PMC11171027; doi:10.3390/ani14111651)
Supplement: Supplementary file 1 [file animals-14-01651-s001.zip › animals-3000778-supplementary/Supplementary Materials final/Table S2 Subject previous experience.xlsx]

## Sheet: Sheet1
Subject	year hatched	Age in study	Group, test vs control	Auersperg et al 2011	Schwing et al 2016	Schwing et al 2021	Schwing et al 2019	Werdenich & Huber 2006	total experiments
An	2007	15	C	0	1	1	0	0	2
Co	2007	15	T	0	1	0	0	0	1
Di	2017	5	T	0	0	0	0	0	0
Fl	2022	1	C	0	0	0	0	0	0
Fr	2004	18	T	1	1	1	0	0	3
Fy	2016	6	C	0	0	0	0	0	0
Ho	2007	16	C	0	1	0	0	0	1
Je	2015	7	T	0	0	0	0	0	0
Jo	1999	23	C	0	1	1	0	1	3
Ke	2004	18	T	1	1	1	1	0	4
Kr	2015	8	C	0	0	0	0	0	0
Ly	2007	16	C	0	1	1	0	0	2
Od	2015	7	C	0	0	0	0	0	0
Pa	2010	12	T	0	1	1	1	0	3
Pi	2004	18	T	1	1	0	1	0	3
Pl	2007	15	T	0	1	0	0	0	1
Pn	2017	5	T	0	0	0	0	0	0
Po	2022	1	C	0	0	0	0	0	0
Pu	2013	9	C	0	0	1	0	0	1
Ro	2008	14	T	0	1	0	1	0	2
Sk	2017	5	C	0	0	0	0	0	0
Sy	2007	15	T	0	1	0	1	0	2
Ti	2018	4	T	0	0	0	0	0	0
Wy	2007	16	C	0	1	1	1	0	3
